# Supplementary material for: Effect of differences in light source environment on transcriptome of leaf lettuce (Lactuca sativa L.) to optimize cultivation conditions
Source: PLoS One. 2022 Mar 29;17(3):e0265994. doi: 10.1371/journal.pone.0265994 (PMC8963549; doi:10.1371/journal.pone.0265994)
Supplement: S1 Table — (XLSX) [file pone.0265994.s006.xlsx]

## Sheet: S1T
	S1 Table. Summary statistics of the transcriptome analysis.
	No	Sample	RIN	rRNA ratio	Index	Barcode Sequences	# of reads	Average Q score	%GC	%Mapped Reads
	1	RY1	9.5	2.3	IPd025	tatccacg	6684414	36.848	45	89.03
	2	RY2	9.7	2.3	IPd026	catgtcgg	4431711	36.8453	45	91.44
	3	RY3	9.7	2	IPd027	taagcgga	3761024	36.877	45	91.95
	4	RY4	9.7	2.2	IPd028	cctccaat	3870481	36.915	45	92.94
	5	RY5	9.8	2.3	IPd029	gctgtcaa	4948176	36.8665	45	93.36
	6	RO1	8.5	3.5	IPd030	cgattggg	3617792	36.8965	46	89.76
	7	RO2	8.3	3.7	IPd031	ggcttcta	6260054	36.8661	45	90.44
	8	RO3	8.4	3.7	IPd032	tcacttct	1112402	36.8836	45	89.1
	9	RO4	8.2	4	IPd033	tatgatgt	4935079	36.8849	44	91.8
	10	RO5	8.3	3.7	IPd034	ttttaacc	3386643	36.9286	45	88.2
	11	BY1	9.4	2.4	IPd035	ggccactg	5783880	36.8469	45	85.42
	12	BY2	9.4	2.3	IPd036	gcctaaat	5023321	36.8854	45	87.74
	13	BY3	9.6	1.8	IPd037	gggccctc	2401108	36.8379	45	93.1
	14	BY4	8.9	2	IPd038	aatacgag	1090304	36.8546	45	91.31
	15	BY5	9.6	1.8	IPd039	cacgatcc	3813455	36.8634	44	93.64
	16	BO1	8.3	2.4	IPd040	tattagtg	4195845	36.8912	45	93.15
	17	BO2	8.5	2.5	IPd041	agcgaagg	7447764	36.8497	44	90.05
	18	BO3	8.4	2.2	IPd042	gaccatct	2782459	36.8749	44	92.15
	19	BO4	8.4	2.5	IPd043	tacctatc	4836704	36.9195	45	91.38
	20	BO5	8.4	2.5	IPd044	tagcggct	4738127	36.8778	46	89.7
	21	RBY1	9.2	2	IPd045	tgacaaag	3946138	36.8922	46	87.31
	22	RBY2	9.4	1.8	IPd046	agtggcgt	17400051	36.8464	43	92.17
	23	RBY3	9.5	1.8	IPd047	acagtcta	11264711	36.847	44	93.55
	24	RBY4	9.1	1.9	IPd048	ttgagaac	6009408	36.8701	45	91.1
	25	RBY5	9.5	2.1	IPd049	gtcacgct	5700776	36.8613	44	92.5
	26	RBO1	8.6	2.8	IPd050	ggcatacg	7625283	36.8627	45	88.4
	27	RBO2	8.2	2.9	IPd051	cctggtaa	5499837	36.8816	45	91.16
	28	RBO3	8.5	2.9	IPd052	caactggc	7942454	36.8697	45	89.35
	29	RBO4	8.5	2.9	IPd053	ccgtgacc	4447257	36.8735	45	89.25
	30	RBO5	8.4	3.4	IPd054	atcttgtc	4012904	36.908	45	89.03
	31	FLY1	9.5	2.2	IPd055	tttctggc	7134380	36.8671	46	81.44
	32	FLY2	9.8	2	IPd056	gcctctgt	4933796	36.841	46	84.78
	33	FLY3	9.2	2.1	IPd057	gactctcg	4175173	36.8601	44	90.13
	34	FLY4	9.4	2.1	IPd058	tacgtgag	4047866	36.8665	44	91.02
	35	FLY5	9.5	2	IPd059	gtaataag	6756555	36.87	45	91.63
	36	FLO1	8.3	3.2	IPd060	aaatagcg	3339888	36.8728	46	87.77
	37	FLO2	8.4	3.7	IPd061	aggacaac	5446486	36.8786	45	92.12
	38	FLO3	8.4	3.6	IPd062	agagttga	5005938	36.8855	45	90.35
	39	FLO4	8.4	3.7	IPd063	gtaagtat	4975166	36.8862	46	86.97
	40	FLO5	8.2	3.8	IPd064	gccacaca	4299473	36.8578	45	83.45
	Average	-	8.9	2.6	-	-	5.22711e+06	36.8728	44.925	89.9785
	SD	-	0.6	0.7	-	-	2.7091e+06	<0.0	0.7	2.8
