# Supplementary material for: Effect of differences in light source environment on transcriptome of leaf lettuce (Lactuca sativa L.) to optimize cultivation conditions
Source: PLoS One. 2022 Mar 29;17(3):e0265994. doi: 10.1371/journal.pone.0265994 (PMC8963549; doi:10.1371/journal.pone.0265994)
Supplement: S2 Table — (XLSX) [file pone.0265994.s007.xlsx]

## Sheet: S2T
	S2 Table. The 200 genes with the largest variations in expression.
	GeneID	Description	Group
	gnl|UG|Lsa#S58675872	glutathione S-transferase F11 (GSTF11)	i
	gnl|UG|Lsa#S58677322	dihydroflavonol 4-reductase (DFR)	i
	gnl|UG|Lsa#S56341499	leucoanthocyanidin dioxygenase (LDOX)	i
	gnl|UG|Lsa#S58683142	flavanone 3-hydroxylase (F3H)	i
	gnl|UG|Lsa#S18795613	proline-rich family protein	i
	gnl|UG|Lsa#S58685102	Chalcone and stilbene synthase family protein, TRANSPARENT TESTA 4 (TT4)	i
	gnl|UG|Lsa#S58683121	carbonic anhydrase 1 (CA1)	i
	gnl|UG|Lsa#S58681308	carbonic anhydrase 1 (CA1)	i
	gnl|UG|Lsa#S58696024	alpha-xylosidase 1 (XYL1)	ii
	gnl|UG|Lsa#S58688264	Li-tolerant lipase 1 (LTL1)	ii
	gnl|UG|Lsa#S58690490	glycosyl hydrolase 9C3 (GH9C3)	ii
	gnl|UG|Lsa#S32106809	proline-rich protein 2 (PRP2)	ii
	gnl|UG|Lsa#S58686796	Pollen Ole e 1 allergen and extensin family protein	ii
	gnl|UG|Lsa#S58688840	Eukaryotic aspartyl protease family protein	ii
	gnl|UG|Lsa#S58670417	-	ii
	gnl|UG|Lsa#S58677574	germin 3 (GER3)	ii
	gnl|UG|Lsa#S58677614	Bifunctional inhibitor/lipid-transfer protein/seed storage 2S albumin superfamily protein	ii
	gnl|UG|Lsa#S58686066	proline-rich protein 4 (PRP4)	ii
	gnl|UG|Lsa#S58681610	winged-helix DNA-binding transcription factor family protein	ii
	gnl|UG|Lsa#S58671526	Histone superfamily protein	ii
	gnl|UG|Lsa#S58680699	winged-helix DNA-binding transcription factor family protein	ii
	gnl|UG|Lsa#S58692766	chaperonin-60alpha (CPN60A)	ii
	gnl|UG|Lsa#S58671410	Histone superfamily protein	ii
	gnl|UG|Lsa#S58693381	Leucine-rich repeat protein kinase family protein	ii
	gnl|UG|Lsa#S58667045	-	ii
	gnl|UG|Lsa#S58695532	CONTAINS InterPro DOMAIN/s: Mediator complex subunit Med28 (InterPro:IPR021640)	ii
	gnl|UG|Lsa#S58693296	leucine-rich repeat/extensin 1 (LRX1)	ii
	gnl|UG|Lsa#S58691666	cytochrome P450, family 77, subfamily B, polypeptide 1 (CYP77B1)	ii
	gnl|UG|Lsa#S58688003	Eukaryotic aspartyl protease family protein	ii
	gnl|UG|Lsa#S58688878	Pectin lyase-like superfamily protein	ii
	gnl|UG|Lsa#S58684042	expansin A16 (EXPA16)	ii
	gnl|UG|Lsa#S58694944	subtilase 1.3 (SBT1.3)	ii
	gnl|UG|Lsa#S58680787	Bifunctional inhibitor/lipid-transfer protein/seed storage 2S albumin superfamily protein	ii
	gnl|UG|Lsa#S58672434	-	ii
	gnl|UG|Lsa#S58695995	beta-galactosidase 3 (BGAL3)	ii
	gnl|UG|Lsa#S58687528	Eukaryotic aspartyl protease family protein	ii
	gnl|UG|Lsa#S58689494	Pectin lyase-like superfamily protein	ii
	gnl|UG|Lsa#S58695619	Inorganic H pyrophosphatase family protein, AVP1	ii
	gnl|UG|Lsa#S58685551	expansin B1 (EXPB1)	ii
	gnl|UG|Lsa#S58680037	glucan endo-1,3-beta-glucosidase-like protein 3 (E13L3)	ii
	gnl|UG|Lsa#S58676127	arabinogalactan protein 9 (AGP9)	ii
	gnl|UG|Lsa#S58681954	xyloglucan endotransglucosylase/hydrolase 9 (XTH9)	ii
	gnl|UG|Lsa#S58691286	glycosyl hydrolase 9B13 (GH9B13)	ii
	gnl|UG|Lsa#S58684249	-	ii
	gnl|UG|Lsa#S58690639	FASCICLIN-like arabinoogalactan 7 (FLA7)	ii
	gnl|UG|Lsa#S58694787	Glycosyl hydrolase family protein	ii
	gnl|UG|Lsa#S58678781	arabinogalactan protein 9 (AGP9)	ii
	gnl|UG|Lsa#S58692998	Glycosyl hydrolases family 32 protein	ii
	gnl|UG|Lsa#S58691150	pectin methylesterase 3 (PME3)	ii
	gnl|UG|Lsa#S58676747	-	ii
	gnl|UG|Lsa#S58668341	Protein of unknown function, DUF538	ii
	gnl|UG|Lsa#S58684649	O-Glycosyl hydrolases family 17 protein	ii
	gnl|UG|Lsa#S58689046	HXXXD-type acyl-transferase family protein, PERMEABLE LEAVES3 (PEL3)	ii
	gnl|UG|Lsa#S58695437	Walls Are Thin 1 (WAT1)	ii
	gnl|UG|Lsa#S58687699	FASCICLIN-like arabinogalactan 1 (FLA1)	ii
	gnl|UG|Lsa#S58686128	Protein of unknown function, DUF642	ii
	gnl|UG|Lsa#S58695992	alpha-xylosidase 1 (XYL1)	ii
	gnl|UG|Lsa#S58687340	S-adenosylmethionine synthetase 1 (SAM1)	ii
	gnl|UG|Lsa#S58673076	histone H2A 7 (HTA7)	ii
	gnl|UG|Lsa#S29954863	Histone superfamily protein	ii
	gnl|UG|Lsa#S58696752	Kinesin motor family protein	ii
	gnl|UG|Lsa#S58679873	-	ii
	gnl|UG|Lsa#S58690564	Pectin lyase-like superfamily protein	ii
	gnl|UG|Lsa#S18790548	cell wall-plasma membrane linker protein (CWLP)	ii
	gnl|UG|Lsa#S58681619	-	ii
	gnl|UG|Lsa#S58686144	Li-tolerant lipase 1 (LTL1)	ii
	gnl|UG|Lsa#S29947669	Histone superfamily protein	ii
	gnl|UG|Lsa#S58672536	Histone superfamily protein	ii
	gnl|UG|Lsa#S18783003	histone H2A 7 (HTA7)	ii
	gnl|UG|Lsa#S58684027	fatty acid desaturase 5 (FAD5)	ii
	gnl|UG|Lsa#S58682674	protodermal factor 1 (PDF1)	ii
	gnl|UG|Lsa#S58696746	-	ii
	gnl|UG|Lsa#S58696474	topoisomerase II (TOPII)	ii
	gnl|UG|Lsa#S58695754	chromomethylase 3 (CMT3)	ii
	gnl|UG|Lsa#S58695058	Minichromosome maintenance (MCM2/3/5) family protein, MINICHROMOSOME MAINTENANCE 4 (MCM4)	ii
	gnl|UG|Lsa#S58673091	histone H2A 6 (HTA6)	ii
	gnl|UG|Lsa#S58684906	topoisomerase II (TOPII)	ii
	gnl|UG|Lsa#S58669903	Histone superfamily protein	ii
	gnl|UG|Lsa#S29963356	histone H2A 7 (HTA7)	ii
	gnl|UG|Lsa#S29965475	histone H2A 6 (HTA6)	ii
	gnl|UG|Lsa#S32124938	Histone superfamily protein	ii
	gnl|UG|Lsa#S32122593	-	ii
	gnl|UG|Lsa#S58669414	Histone superfamily protein, HTB4	ii
	gnl|UG|Lsa#S58695184	minichromosome maintenance (MCM2/3/5) family protein, MINICHROMOSOME MAINTENANCE 6 (MCM6)	ii
	gnl|UG|Lsa#S58686270	GDSL-like Lipase/Acylhydrolase superfamily protein	ii
	gnl|UG|Lsa#S58683898	GDSL-like Lipase/Acylhydrolase superfamily protein	ii
	gnl|UG|Lsa#S58691271	3-ketoacyl-CoA synthase 5 (KCS5)	ii
	gnl|UG|Lsa#S58661131	-	ii
	gnl|UG|Lsa#S58672941	Pollen Ole e 1 allergen and extensin family protein	ii
	gnl|UG|Lsa#S58684853	EXORDIUM like 3 (EXL3)	ii
	gnl|UG|Lsa#S58685770	Pectin lyase-like superfamily protein	ii
	gnl|UG|Lsa#S58681062	-	ii
	gnl|UG|Lsa#S58683998	GDSL-like Lipase/Acylhydrolase superfamily protein	ii
	gnl|UG|Lsa#S58690337	glycosyl hydrolase 9B1 (GH9B1)	ii
	gnl|UG|Lsa#S58696744	P-loop containing nucleoside triphosphate hydrolases superfamily protein	ii
	gnl|UG|Lsa#S58680279	CYCLIN D3;2 (CYCD3;2)	ii
	gnl|UG|Lsa#S58692827	Cupredoxin superfamily protein, SKU5	ii
	gnl|UG|Lsa#S58689999	1-deoxy-D-xylulose 5-phosphate reductoisomerase (DXR)	ii
	gnl|UG|Lsa#S58676554	-	ii
	gnl|UG|Lsa#S58696821	Structural maintenance of chromosomes (SMC) family protein, ATSMC2	ii
	gnl|UG|Lsa#S58669726	Histone superfamily protein	ii
	gnl|UG|Lsa#S29953415	Histone superfamily protein	ii
	gnl|UG|Lsa#S58669687	Histone superfamily protein	ii
	gnl|UG|Lsa#S29948600	Histone superfamily protein	ii
	gnl|UG|Lsa#S29954025	Histone superfamily protein	ii
	gnl|UG|Lsa#S58695981	minichromosome maintenance (MCM2/3/5) family protein, MINICHROMOSOME MAINTENANCE 2 (MCM2)	ii
	gnl|UG|Lsa#S58687857	tubulin alpha-5 (TUA5)	ii
	gnl|UG|Lsa#S58673170	Histone superfamily protein	ii
	gnl|UG|Lsa#S29962613	Histone superfamily protein	ii
	gnl|UG|Lsa#S58671102	transposable element gene, pseudogene, replication protein A1 -related, similar to putative replication protein A1	ii
	gnl|UG|Lsa#S58671353	Histone superfamily protein	ii
	gnl|UG|Lsa#S58693653	leucine-rich repeat transmembrane protein kinase family protein	ii
	gnl|UG|Lsa#S58695088	Leucine-rich repeat protein kinase family protein	ii
	gnl|UG|Lsa#S58679683	RNA-binding (RRM/RBD/RNP motifs) family protein	ii
	gnl|UG|Lsa#S58684083	homeobox protein 31 (HB31)	ii
	gnl|UG|Lsa#S58675021	-	ii
	gnl|UG|Lsa#S58687679	O-Glycosyl hydrolases family 17 protein	ii
	gnl|UG|Lsa#S58680781	Phosphate-responsive 1 family protein, EXORDIUM (EXO)	ii
	gnl|UG|Lsa#S58693021	ABC-2 type transporter family protein, ECERIFERUM 5 (CER5)	ii
	gnl|UG|Lsa#S58688765	CYCLIN B1;3 (CYCB1;3)	ii
	gnl|UG|Lsa#S29946307	unknown protein	ii
	gnl|UG|Lsa#S58645759	Histone superfamily protein	ii
	gnl|UG|Lsa#S29960053	high mobility group B3 (HMGB3)	ii
	gnl|UG|Lsa#S58667543	Gibberellin-regulated family protein	ii
	gnl|UG|Lsa#S58665652	Zinc-binding ribosomal protein family protein	ii
	gnl|UG|Lsa#S58667352	Histone superfamily protein	ii
	gnl|UG|Lsa#S58696227	Sucrose-phosphate synthase family protein, ATSPS4F	iii
	gnl|UG|Lsa#S29948570	-	iii
	gnl|UG|Lsa#S58674064	-	iii
	gnl|UG|Lsa#S58665097	-	iii
	gnl|UG|Lsa#S32118940	-	iii
	gnl|UG|Lsa#S58670693	-	iii
	gnl|UG|Lsa#S58687950	CBL-interacting protein kinase 7 (CIPK7)	iii
	gnl|UG|Lsa#S58695659	beta-xylosidase 1 (BXL1)	iii
	gnl|UG|Lsa#S58696326	H(+)-ATPase 11 (HA11)	iii
	gnl|UG|Lsa#S29954727	-	iii
	gnl|UG|Lsa#S58672747	-	iii
	gnl|UG|Lsa#S58684866	-	iii
	gnl|UG|Lsa#S58682122	Glycosyl hydrolase superfamily protein	iii
	gnl|UG|Lsa#S29952654	Remorin family protein	iii
	gnl|UG|Lsa#S58677745	-	iii
	gnl|UG|Lsa#S58673872	CAP (Cysteine-rich secretory proteins, Antigen 5, and Pathogenesis-related 1 protein) superfamily protein	iii
	gnl|UG|Lsa#S58682147	-	iii
	gnl|UG|Lsa#S58676285	Pathogenesis-related thaumatin superfamily protein	iii
	gnl|UG|Lsa#S58675981	-	iii
	gnl|UG|Lsa#S58685801	-	iii
	gnl|UG|Lsa#S58685260	WRKY family transcription factor, WRKY53	iii
	gnl|UG|Lsa#S58688695	-	iii
	gnl|UG|Lsa#S58683798	-	iii
	gnl|UG|Lsa#S58689512	Glycosyltransferase family 61 protein	iii
	gnl|UG|Lsa#S58675649	ethylene responsive element binding factor 4 (ERF4)	iii
	gnl|UG|Lsa#S58676678	unknown protein	iii
	gnl|UG|Lsa#S58685600	unknown protein	iii
	gnl|UG|Lsa#S58680749	-	iii
	gnl|UG|Lsa#S58688554	Oxidoreductase family protein	iii
	gnl|UG|Lsa#S58681466	2-oxoglutarate (2OG) and Fe(II)-dependent oxygenase superfamily protein	iii
	gnl|UG|Lsa#S58677201	2-oxoglutarate (2OG) and Fe(II)-dependent oxygenase superfamily protein	iii
	gnl|UG|Lsa#S58674780	-	iii
	gnl|UG|Lsa#S58693951	nitrate reductase 1 (NIA1)	iii
	gnl|UG|Lsa#S58666453	-	iii
	gnl|UG|Lsa#S58683346	NAC-like, activated by AP3/PI (NAP)	iii
	gnl|UG|Lsa#S58687298	-	iii
	gnl|UG|Lsa#S58673192	Heavy metal transport/detoxification superfamily protein	iii
	gnl|UG|Lsa#S58685607	-	iii
	gnl|UG|Lsa#S58689939	cytochrome P450, family 71, subfamily A, polypeptide 20 (CYP71A20)	iii
	gnl|UG|Lsa#S58670193	Gibberellin-regulated family protein	iii
	gnl|UG|Lsa#S58692668	Plant invertase/pectin methylesterase inhibitor superfamily	iii
	gnl|UG|Lsa#S29955413	glutamine synthetase 1;4 (GLN1;4)	iii
	gnl|UG|Lsa#S58689183	plant U-box 22 (PUB22)	iii
	gnl|UG|Lsa#S32122253	A20/AN1-like zinc finger family protein	iii
	gnl|UG|Lsa#S58675873	osmotin 34 (OSM34)	iii
	gnl|UG|Lsa#S58681049	-	iii
	gnl|UG|Lsa#S58677778	-	iii
	gnl|UG|Lsa#S58675351	Ankyrin repeat family protein	iii
	gnl|UG|Lsa#S58669514	-	iii
	gnl|UG|Lsa#S58674644	proline-rich family protein	iii
	gnl|UG|Lsa#S58665819	Arabidopsis defensin-like protein, PDF1.4	iii
	gnl|UG|Lsa#S58685535	-	iii
	gnl|UG|Lsa#S58662594	-	iii
	gnl|UG|Lsa#S58693708	YELLOW STRIPE like 7 (YSL7)	iii
	gnl|UG|Lsa#S58687363	-	iii
	gnl|UG|Lsa#S58680418	Peroxidase superfamily protein	iii
	gnl|UG|Lsa#S29961942	-	iii
	gnl|UG|Lsa#S58681602	2-oxoglutarate (2OG) and Fe(II)-dependent oxygenase superfamily protein	iii
	gnl|UG|Lsa#S58689182	FAD-binding Berberine family protein	iii
	gnl|UG|Lsa#S58690892	FAD-binding Berberine family protein	iii
	gnl|UG|Lsa#S58693066	hydroxy methylglutaryl CoA reductase 1 (HMG1)	iii
	gnl|UG|Lsa#S29948637	-	iii
	gnl|UG|Lsa#S58687433	-	iii
	gnl|UG|Lsa#S58688667	protein kinase family protein, AP4.3A	iii
	gnl|UG|Lsa#S58678230	salt tolerance zinc finger (STZ)	iii
	gnl|UG|Lsa#S58687394	hydroxycinnamoyl-CoA shikimate/quinate hydroxycinnamoyl transferase (HCT)	iii
	gnl|UG|Lsa#S58692533	gamma tonoplast intrinsic protein (GAMMA-TIP)	iii
	gnl|UG|Lsa#S29959537	phosphoenolpyruvate carboxylase 1 (PPC1)	iii
	gnl|UG|Lsa#S29957635	heat shock cognate protein 70-1 (HSC70-1)	iii
	gnl|UG|Lsa#S58680475	Undecaprenyl pyrophosphate synthetase family protein	iii
	gnl|UG|Lsa#S58676182	alpha-crystallin domain 32.1 (ACD32.1)	iii
	gnl|UG|Lsa#S58667547	unknown protein	iii
	gnl|UG|Lsa#S58693245	white-brown complex homolog protein 11 (WBC11)	iii
	gnl|UG|Lsa#S22340923	EARLY LIGHT-INDUCIBLE PROTEIN 2 (ELIP2)	iii
		- : functionally unknown proteins
		Groups were categolized as follows; (i) expressed except for the plants grown under the red LEDs, (ii) down-regulated with leaf aging, and (iii) up-regulated with leaf aging.
