# Supplementary material for: Effect of differences in light source environment on transcriptome of leaf lettuce (Lactuca sativa L.) to optimize cultivation conditions
Source: PLoS One. 2022 Mar 29;17(3):e0265994. doi: 10.1371/journal.pone.0265994 (PMC8963549; doi:10.1371/journal.pone.0265994)
Supplement: S3 Table — (XLSX) [file pone.0265994.s008.xlsx]

## Sheet: S3T
	S3 Table. Commonly detected genes in the comparisons of the young and old leaves through the four light conditions.
	GeneID	Description
	gnl|UG|Lsa#S18771815	metallothionein 2A (MT2A)
	gnl|UG|Lsa#S18777825	-
	gnl|UG|Lsa#S18780565	-
	gnl|UG|Lsa#S18783003	histone H2A 7 (HTA7)
	gnl|UG|Lsa#S18790548	cell wall-plasma membrane linker protein (CWLP)
	gnl|UG|Lsa#S29945640	DNAJ-like 20 (J20)
	gnl|UG|Lsa#S29946307	unknown protein
	gnl|UG|Lsa#S29946407	Gibberellin-regulated family protein
	gnl|UG|Lsa#S29946648	Histone superfamily protein, HTB4
	gnl|UG|Lsa#S29946931	-
	gnl|UG|Lsa#S29947669	Histone superfamily protein
	gnl|UG|Lsa#S29947753	Histone superfamily protein
	gnl|UG|Lsa#S29948570	-
	gnl|UG|Lsa#S29948600	Histone superfamily protein
	gnl|UG|Lsa#S29951416	low-molecular-weight cysteine-rich 69 (LCR69)
	gnl|UG|Lsa#S29952779	IQ-domain 11 (IQD11)
	gnl|UG|Lsa#S29953036	alpha/beta-Hydrolases superfamily protein
	gnl|UG|Lsa#S29953415	Histone superfamily protein
	gnl|UG|Lsa#S29953903	nitrate reductase 1 (NIA1)
	gnl|UG|Lsa#S29954025	Histone superfamily protein
	gnl|UG|Lsa#S29954727	-
	gnl|UG|Lsa#S29954863	Histone superfamily protein
	gnl|UG|Lsa#S29957009	Mitochondrial transcription termination factor family protein, pigment defective 191 (pde191)
	gnl|UG|Lsa#S29957048	-
	gnl|UG|Lsa#S29960053	high mobility group B3 (HMGB3)
	gnl|UG|Lsa#S29962613	Histone superfamily protein
	gnl|UG|Lsa#S29962944	Histone superfamily protein, HTB11
	gnl|UG|Lsa#S29963356	histone H2A 7 (HTA7)
	gnl|UG|Lsa#S29964848	unknown protein
	gnl|UG|Lsa#S29965475	histone H2A 6 (HTA6)
	gnl|UG|Lsa#S30131622	nine-cis-epoxycarotenoid dioxygenase 4 (NCED4)
	gnl|UG|Lsa#S32101514	embryo defective 1473 (emb1473)
	gnl|UG|Lsa#S32106809	proline-rich protein 2 (PRP2)
	gnl|UG|Lsa#S32109385	delta tonoplast integral protein (DELTA-TIP)
	gnl|UG|Lsa#S32110870	glycerol-3-phosphate acyltransferase 5 (GPAT5)
	gnl|UG|Lsa#S32111830	-
	gnl|UG|Lsa#S32112920	-
	gnl|UG|Lsa#S32118152	histone B2 (HTB2)
	gnl|UG|Lsa#S32118627	histone H2A 6 (HTA6)
	gnl|UG|Lsa#S32118917	arabinogalactan protein 18 (AGP18)
	gnl|UG|Lsa#S32122593	-
	gnl|UG|Lsa#S32123018	-
	gnl|UG|Lsa#S32123085	Granulin repeat cysteine protease family protein
	gnl|UG|Lsa#S32124938	Histone superfamily protein
	gnl|UG|Lsa#S32125115	-
	gnl|UG|Lsa#S32125677	-
	gnl|UG|Lsa#S32125844	myb domain protein 59 (MYB59)
	gnl|UG|Lsa#S58645759	Histone superfamily protein
	gnl|UG|Lsa#S58646932	-
	gnl|UG|Lsa#S58648413	-
	gnl|UG|Lsa#S58652409	-
	gnl|UG|Lsa#S58654055	Histone superfamily protein, HTB11
	gnl|UG|Lsa#S58660586	O-Glycosyl hydrolases family 17 protein
	gnl|UG|Lsa#S58660638	nuclear factor Y, subunit B10 (NF-YB10)
	gnl|UG|Lsa#S58660760	Pectin lyase-like superfamily protein
	gnl|UG|Lsa#S58661131	-
	gnl|UG|Lsa#S58662112	transposable element gene, pseudogene, glycine-rich protein, similar to glycine-rich protein TIGR:At1g53620.1 (Arabidopsis thaliana)
	gnl|UG|Lsa#S58662594	-
	gnl|UG|Lsa#S58662706	-
	gnl|UG|Lsa#S58663723	-
	gnl|UG|Lsa#S58664470	-
	gnl|UG|Lsa#S58665097	-
	gnl|UG|Lsa#S58665761	Histone superfamily protein
	gnl|UG|Lsa#S58665819	Arabidopsis defensin-like protein, PDF1.4
	gnl|UG|Lsa#S58665984	-
	gnl|UG|Lsa#S58666453	-
	gnl|UG|Lsa#S58666893	metallothionein 2B (MT2B)
	gnl|UG|Lsa#S58666968	histone H4 (HIS4)
	gnl|UG|Lsa#S58667045	-
	gnl|UG|Lsa#S58667206	-
	gnl|UG|Lsa#S58667398	Heavy metal transport/detoxification superfamily protein
	gnl|UG|Lsa#S58667543	Gibberellin-regulated family protein
	gnl|UG|Lsa#S58668052	plastid-specific ribosomal protein 4 (PSRP4)
	gnl|UG|Lsa#S58668323	sulfiredoxin (SRX)
	gnl|UG|Lsa#S58668341	Protein of unknown function, DUF538
	gnl|UG|Lsa#S58668976	photosystem II subunit R (PSBR)
	gnl|UG|Lsa#S58669283	-
	gnl|UG|Lsa#S58669394	histone H2A 6 (HTA6)
	gnl|UG|Lsa#S58669414	Histone superfamily protein, HTB4
	gnl|UG|Lsa#S58669514	-
	gnl|UG|Lsa#S58669549	Rhomboid-related intramembrane serine protease family protein
	gnl|UG|Lsa#S58669636	-
	gnl|UG|Lsa#S58669687	Histone superfamily protein
	gnl|UG|Lsa#S58669726	Histone superfamily protein
	gnl|UG|Lsa#S58669903	Histone superfamily protein
	gnl|UG|Lsa#S58669995	-
	gnl|UG|Lsa#S58670292	basic helix-loop-helix (bHLH) DNA-binding superfamily protein, INDUCER OF CBF EXPRESSION 1 (ICE1)
	gnl|UG|Lsa#S58670303	CAP (Cysteine-rich secretory proteins, Antigen 5, and Pathogenesis-related 1 protein) superfamily protein
	gnl|UG|Lsa#S58670360	-
	gnl|UG|Lsa#S58670417	-
	gnl|UG|Lsa#S58670438	Histone superfamily protein
	gnl|UG|Lsa#S58671041	-
	gnl|UG|Lsa#S58671102	transposable element gene, pseudogene, replication protein A1 -related, similar to putative replication protein A1
	gnl|UG|Lsa#S58671262	-
	gnl|UG|Lsa#S58671353	Histone superfamily protein
	gnl|UG|Lsa#S58671410	Histone superfamily protein
	gnl|UG|Lsa#S58671443	histone H2A 6 (HTA6)
	gnl|UG|Lsa#S58671526	Histone superfamily protein
	gnl|UG|Lsa#S58671675	-
	gnl|UG|Lsa#S58671678	CP12 domain-containing protein 2 (CP12-2)
	gnl|UG|Lsa#S58671764	calmodulin 5 (CAM5)
	gnl|UG|Lsa#S58671772	glycosyl hydrolase 9C3 (GH9C3)
	gnl|UG|Lsa#S58671843	AWPM-19-like family protein
	gnl|UG|Lsa#S58672075	-
	gnl|UG|Lsa#S58672434	-
	gnl|UG|Lsa#S58672536	Histone superfamily protein
	gnl|UG|Lsa#S58672747	-
	gnl|UG|Lsa#S58672819	Chaperone DnaJ-domain superfamily protein
	gnl|UG|Lsa#S58672941	Pollen Ole e 1 allergen and extensin family protein
	gnl|UG|Lsa#S58672956	arabinogalactan protein 22 (AGP22)
	gnl|UG|Lsa#S58673076	histone H2A 7 (HTA7)
	gnl|UG|Lsa#S58673091	histone H2A 6 (HTA6)
	gnl|UG|Lsa#S58673170	Histone superfamily protein
	gnl|UG|Lsa#S58673225	-
	gnl|UG|Lsa#S58673546	-
	gnl|UG|Lsa#S58673872	CAP (Cysteine-rich secretory proteins, Antigen 5, and Pathogenesis-related 1 protein) superfamily protein
	gnl|UG|Lsa#S58673909	-
	gnl|UG|Lsa#S58674040	gamma histone variant H2AX (GAMMA-H2AX)
	gnl|UG|Lsa#S58674064	-
	gnl|UG|Lsa#S58674084	-
	gnl|UG|Lsa#S58674160	Disease resistance-responsive (dirigent-like protein) family protein
	gnl|UG|Lsa#S58674185	Ribosomal L18p/L5e family protein
	gnl|UG|Lsa#S58674227	-
	gnl|UG|Lsa#S58674274	SNARE-like superfamily protein
	gnl|UG|Lsa#S58674335	SPIRAL1-like1 (SP1L1)
	gnl|UG|Lsa#S58674338	Ribosomal protein L12/ ATP-dependent Clp protease adaptor protein ClpS family protein
	gnl|UG|Lsa#S58674343	pre-tRNA, tRNA-Tyr (anticodon: GTA)
	gnl|UG|Lsa#S58674399	acyl carrier protein 2 (ACP2)
	gnl|UG|Lsa#S58674596	early nodulin-like protein 11 (ENODL11)
	gnl|UG|Lsa#S58674644	proline-rich family protein
	gnl|UG|Lsa#S58674692	-
	gnl|UG|Lsa#S58674780	-
	gnl|UG|Lsa#S58674883	early nodulin-like protein 8 (ENODL8)
	gnl|UG|Lsa#S58674934	Copper transport protein family
	gnl|UG|Lsa#S58674947	Disease resistance-responsive (dirigent-like protein) family protein
	gnl|UG|Lsa#S58675021	-
	gnl|UG|Lsa#S58675036	-
	gnl|UG|Lsa#S58675059	Stress responsive A/B Barrel Domain
	gnl|UG|Lsa#S58675062	cell wall / vacuolar inhibitor of fructosidase 2 (C/VIF2)
	gnl|UG|Lsa#S58675186	high mobility group A (HMGA)
	gnl|UG|Lsa#S58675277	-
	gnl|UG|Lsa#S58675331	gamma histone variant H2AX (GAMMA-H2AX)
	gnl|UG|Lsa#S58675351	Ankyrin repeat family protein
	gnl|UG|Lsa#S58675407	PLAC8 family protein
	gnl|UG|Lsa#S58675478	Protein of unknown function (DUF579)
	gnl|UG|Lsa#S58675481	galacturonosyltransferase 4 (GAUT4)
	gnl|UG|Lsa#S58675639	receptor-like kinase 902 (RLK902)
	gnl|UG|Lsa#S58675973	Ribosomal protein S7e family protein
	gnl|UG|Lsa#S58675981	-
	gnl|UG|Lsa#S58675999	Ribosomal protein S12/S23 family protein
	gnl|UG|Lsa#S58676002	Maf-like protein
	gnl|UG|Lsa#S58676021	Arabidopsis RAC-like 9 (ARAC9)
	gnl|UG|Lsa#S58676028	unknown protein
	gnl|UG|Lsa#S58676071	-
	gnl|UG|Lsa#S58676127	arabinogalactan protein 9 (AGP9)
	gnl|UG|Lsa#S58676151	-
	gnl|UG|Lsa#S58676161	GDSL-like Lipase/Acylhydrolase superfamily protein
	gnl|UG|Lsa#S58676205	unknown protein
	gnl|UG|Lsa#S58676285	Pathogenesis-related thaumatin superfamily protein
	gnl|UG|Lsa#S58676337	Plant invertase/pectin methylesterase inhibitor superfamily protein
	gnl|UG|Lsa#S58676347	phytochrome interacting factor 3-like 5 (PIL5)
	gnl|UG|Lsa#S58676421	-
	gnl|UG|Lsa#S58676467	LOB domain-containing protein 38 (LBD38)
	gnl|UG|Lsa#S58676544	histone H2A 11 (HTA11)
	gnl|UG|Lsa#S58676554	-
	gnl|UG|Lsa#S58676572	Bifunctional inhibitor/lipid-transfer protein/seed storage 2S albumin superfamily protein
	gnl|UG|Lsa#S58676747	-
	gnl|UG|Lsa#S58676780	FASCICLIN-like arabinogalactan-protein 12 (FLA12)
	gnl|UG|Lsa#S58676894	cellulose synthase like G3 (CSLG3)
	gnl|UG|Lsa#S58676895	-
	gnl|UG|Lsa#S58676964	winged-helix DNA-binding transcription factor family protein
	gnl|UG|Lsa#S58677066	-
	gnl|UG|Lsa#S58677067	Protein of unknown function, DUF538, SMALLER WITH VARIABLE BRANCHES (SVB)
	gnl|UG|Lsa#S58677075	TEOSINTE BRANCHED, cycloidea and PCF (TCP) 14 (TCP14)
	gnl|UG|Lsa#S58677420	high-mobility group box 6 (HMGB6)
	gnl|UG|Lsa#S58677574	germin 3 (GER3)
	gnl|UG|Lsa#S58677593	-
	gnl|UG|Lsa#S58677614	Bifunctional inhibitor/lipid-transfer protein/seed storage 2S albumin superfamily protein
	gnl|UG|Lsa#S58677673	cytochrome P450, family 76, subfamily C, polypeptide 3 (CYP76C3)
	gnl|UG|Lsa#S58677702	ribosomal protein L9 (RPL9)
	gnl|UG|Lsa#S58677718	ubiquitin-conjugating enzyme 13 (UBC13)
	gnl|UG|Lsa#S58677745	-
	gnl|UG|Lsa#S58677778	-
	gnl|UG|Lsa#S58678225	unknown protein
	gnl|UG|Lsa#S58678682	glycosyl hydrolase 9B8 (GH9B8)
	gnl|UG|Lsa#S58678733	SAUR-like auxin-responsive protein family
	gnl|UG|Lsa#S58678781	arabinogalactan protein 9 (AGP9)
	gnl|UG|Lsa#S58678899	glucan endo-1,3-beta-glucosidase-like protein 3 (E13L3)
	gnl|UG|Lsa#S58678948	Pathogenesis-related thaumatin superfamily protein
	gnl|UG|Lsa#S58678997	Pectin lyase-like superfamily protein
	gnl|UG|Lsa#S58679118	Transmembrane amino acid transporter family protein
	gnl|UG|Lsa#S58679240	Homeobox-leucine zipper protein family, HAT9
	gnl|UG|Lsa#S58679263	-
	gnl|UG|Lsa#S58679297	farnesylated protein 3 (FP3)
	gnl|UG|Lsa#S58679310	-
	gnl|UG|Lsa#S58679394	Thioredoxin superfamily protein
	gnl|UG|Lsa#S58679506	RmlC-like cupins superfamily protein
	gnl|UG|Lsa#S58679517	Heavy metal transport/detoxification superfamily protein
	gnl|UG|Lsa#S58679566	Kinase interacting (KIP1-like) family protein
	gnl|UG|Lsa#S58679580	Protein of unknown function (DUF567)
	gnl|UG|Lsa#S58679637	-
	gnl|UG|Lsa#S58679668	IQ-domain 26 (IQD26)
	gnl|UG|Lsa#S58679683	RNA-binding (RRM/RBD/RNP motifs) family protein
	gnl|UG|Lsa#S58679690	unknown protein
	gnl|UG|Lsa#S58679715	ethylene-responsive element binding protein (EBP)
	gnl|UG|Lsa#S58679732	ralf-like 34 (RALFL34)
	gnl|UG|Lsa#S58679760	-
	gnl|UG|Lsa#S58679850	SKU5 similar 5 (sks5)
	gnl|UG|Lsa#S58679873	-
	gnl|UG|Lsa#S58679943	-
	gnl|UG|Lsa#S58679993	plasma membrane intrinsic protein 3 (PIP3)
	gnl|UG|Lsa#S58680037	glucan endo-1,3-beta-glucosidase-like protein 3 (E13L3)
	gnl|UG|Lsa#S58680135	-
	gnl|UG|Lsa#S58680174	1,2-alpha-L-fucosidases, FUC95A
	gnl|UG|Lsa#S58680224	histone B2 (HTB2)
	gnl|UG|Lsa#S58680257	Protein of unknown function (DUF833)
	gnl|UG|Lsa#S58680279	CYCLIN D3;2 (CYCD3;2)
	gnl|UG|Lsa#S58680315	AMP-dependent synthetase and ligase family protein, LONG-CHAIN ACYL-COA SYNTHASE 1 (LACS1)
	gnl|UG|Lsa#S58680347	unknown protein
	gnl|UG|Lsa#S58680396	zinc finger protein-related
	gnl|UG|Lsa#S58680418	Peroxidase superfamily protein
	gnl|UG|Lsa#S58680450	basic helix-loop-helix (bHLH) DNA-binding superfamily protein
	gnl|UG|Lsa#S58680469	Protein of unknown function (DUF567)
	gnl|UG|Lsa#S58680475	Undecaprenyl pyrophosphate synthetase family protein
	gnl|UG|Lsa#S58680502	-
	gnl|UG|Lsa#S58680527	Photosystem I reaction centre subunit IV / PsaE protein, PSA E1 KNOCKOUT (PSAE-1)
	gnl|UG|Lsa#S58680552	Adenine nucleotide alpha hydrolases-like superfamily protein
	gnl|UG|Lsa#S58680599	nicotianamine synthase 4 (NAS4)
	gnl|UG|Lsa#S58680609	proliferating cellular nuclear antigen 1 (PCNA1)
	gnl|UG|Lsa#S58680611	expansin 11 (EXPA11)
	gnl|UG|Lsa#S58680655	phosphoenolpyruvate carboxylase kinase 1 (PPCK1)
	gnl|UG|Lsa#S58680669	Protein of unknown function (DUF1218)
	gnl|UG|Lsa#S58680699	winged-helix DNA-binding transcription factor family protein
	gnl|UG|Lsa#S58680767	copper/zinc superoxide dismutase 2 (CSD2)
	gnl|UG|Lsa#S58680781	Phosphate-responsive 1 family protein, EXORDIUM (EXO)
	gnl|UG|Lsa#S58680787	Bifunctional inhibitor/lipid-transfer protein/seed storage 2S albumin superfamily protein
	gnl|UG|Lsa#S58680875	Heavy metal transport/detoxification superfamily protein
	gnl|UG|Lsa#S58680885	-
	gnl|UG|Lsa#S58680948	-
	gnl|UG|Lsa#S58681016	alpha/beta-Hydrolases superfamily protein
	gnl|UG|Lsa#S58681062	-
	gnl|UG|Lsa#S58681132	transposable element gene, pseudogene, glycine-rich protein, similar to glycine-rich protein TIGR:At1g53620.1 (Arabidopsis thaliana)
	gnl|UG|Lsa#S58681137	ribosomal protein L15 (RPL15)
	gnl|UG|Lsa#S58681306	tonoplast intrinsic protein 2;3 (TIP2;3)
	gnl|UG|Lsa#S58681377	PLATZ transcription factor family protein
	gnl|UG|Lsa#S58681494	chitinase A (CHIA)
	gnl|UG|Lsa#S58681516	HAD superfamily, subfamily IIIB acid phosphatase
	gnl|UG|Lsa#S58681548	xyloglucan endotransglucosylase/hydrolase 6 (XTH6)
	gnl|UG|Lsa#S58681580	unknown protein
	gnl|UG|Lsa#S58681602	2-oxoglutarate (2OG) and Fe(II)-dependent oxygenase superfamily protein
	gnl|UG|Lsa#S58681610	winged-helix DNA-binding transcription factor family protein
	gnl|UG|Lsa#S58681619	-
	gnl|UG|Lsa#S58681673	expansin A10 (EXPA10)
	gnl|UG|Lsa#S58681690	post-illumination chlorophyll fluorescence increase (PIFI)
	gnl|UG|Lsa#S58681808	chaperonin 20 (CPN20)
	gnl|UG|Lsa#S58681900	Protein of unknown function (DUF1230)
	gnl|UG|Lsa#S58681916	unknown protein
	gnl|UG|Lsa#S58681954	xyloglucan endotransglucosylase/hydrolase 9 (XTH9)
	gnl|UG|Lsa#S58681957	fatty acid desaturase 5 (FAD5)
	gnl|UG|Lsa#S58682053	UDP-Glycosyltransferase superfamily protein
	gnl|UG|Lsa#S58682111	F-box family protein
	gnl|UG|Lsa#S58682139	S-adenosylmethionine carrier 1 (SAMC1)
	gnl|UG|Lsa#S58682157	40s ribosomal protein SA (P40)
	gnl|UG|Lsa#S58682228	Thioesterase superfamily protein
	gnl|UG|Lsa#S58682242	nodulin MtN21 /EamA-like transporter family protein
	gnl|UG|Lsa#S58682334	RING membrane-anchor 1 (RMA1)
	gnl|UG|Lsa#S58682359	Tetratricopeptide repeat (TPR)-like superfamily protein
	gnl|UG|Lsa#S58682490	DNAJ heat shock N-terminal domain-containing protein
	gnl|UG|Lsa#S58682519	GATA transcription factor 12 (GATA12)
	gnl|UG|Lsa#S58682531	AMP-dependent synthetase and ligase family protein, LONG-CHAIN ACYL-COA SYNTHASE 1 (LACS1)
	gnl|UG|Lsa#S58682543	xyloglucan endotransglucosylase/hydrolase 32 (XTH32)
	gnl|UG|Lsa#S58682562	beta HLH protein 71 (bHLH071)
	gnl|UG|Lsa#S58682575	cycling DOF factor 3 (CDF3)
	gnl|UG|Lsa#S58682650	Thioredoxin superfamily protein
	gnl|UG|Lsa#S58682674	protodermal factor 1 (PDF1)
	gnl|UG|Lsa#S58682688	xyloglucan endotransglucosylase/hydrolase 5 (XTH5)
	gnl|UG|Lsa#S58682706	erf domain protein 9 (ERF9)
	gnl|UG|Lsa#S58682789	Peroxidase superfamily protein
	gnl|UG|Lsa#S58682827	cytochrome P450, family 76, subfamily C, polypeptide 6 (CYP76C6)
	gnl|UG|Lsa#S58682996	Pollen Ole e 1 allergen and extensin family protein
	gnl|UG|Lsa#S58683040	SPFH/Band 7/PHB domain-containing membrane-associated protein family, HYPERSENSITIVE-INDUCED RESPONSE PROTEIN 1 (HIR1)
	gnl|UG|Lsa#S58683141	GDSL-like Lipase/Acylhydrolase superfamily protein
	gnl|UG|Lsa#S58683142	flavanone 3-hydroxylase (F3H)
	gnl|UG|Lsa#S58683239	GDSL-like Lipase/Acylhydrolase superfamily protein
	gnl|UG|Lsa#S58683292	myb domain protein 48 (MYB48)
	gnl|UG|Lsa#S58683313	-
	gnl|UG|Lsa#S58683342	EXORDIUM like 2 (EXL2)
	gnl|UG|Lsa#S58683373	expansin A6 (EXPA6)
	gnl|UG|Lsa#S58683384	-
	gnl|UG|Lsa#S58683475	-
	gnl|UG|Lsa#S58683606	Mitochondrial substrate carrier family protein
	gnl|UG|Lsa#S58683646	2-oxoglutarate (2OG) and Fe(II)-dependent oxygenase superfamily protein
	gnl|UG|Lsa#S58683669	SBP (S-ribonuclease binding protein) family protein
	gnl|UG|Lsa#S58683740	beta-1,4-N-acetylglucosaminyltransferase family protein
	gnl|UG|Lsa#S58683751	S-adenosyl-L-methionine-dependent methyltransferases superfamily protein, ACAULIS 5 (ACL5)
	gnl|UG|Lsa#S58683853	ARM repeat superfamily protein
	gnl|UG|Lsa#S58683898	GDSL-like Lipase/Acylhydrolase superfamily protein
	gnl|UG|Lsa#S58683917	BEST Arabidopsis thaliana protein match is: chaperone protein dnaJ-related (TAIR:AT5G06130.2)
	gnl|UG|Lsa#S58683925	photosystem II reaction center protein A (PSBA)
	gnl|UG|Lsa#S58683961	camelliol C synthase 1 (CAMS1)
	gnl|UG|Lsa#S58683988	fibrillin (FIB)
	gnl|UG|Lsa#S58683998	GDSL-like Lipase/Acylhydrolase superfamily protein
	gnl|UG|Lsa#S58684027	fatty acid desaturase 5 (FAD5)
	gnl|UG|Lsa#S58684042	expansin A16 (EXPA16)
	gnl|UG|Lsa#S58684083	homeobox protein 31 (HB31)
	gnl|UG|Lsa#S58684221	xyloglucan endotransglucosylase/hydrolase 30 (XTH30)
	gnl|UG|Lsa#S58684249	-
	gnl|UG|Lsa#S58684330	Ferritin/ribonucleotide reductase-like family protein, TSO MEANING 'UGLY' IN CHINESE 2 (TSO2)
	gnl|UG|Lsa#S58684336	acyl-CoA sterol acyl transferase 1 (ASAT1)
	gnl|UG|Lsa#S58684378	phosphorylcholine cytidylyltransferase2 (CCT2)
	gnl|UG|Lsa#S58684388	Protein of unknown function, DUF642
	gnl|UG|Lsa#S58684472	2-oxoglutarate (2OG) and Fe(II)-dependent oxygenase superfamily protein
	gnl|UG|Lsa#S58684476	RNA-binding (RRM/RBD/RNP motifs) family protein
	gnl|UG|Lsa#S58684538	purine permease 10 (PUP10)
	gnl|UG|Lsa#S58684571	elicitor-activated gene 3-2 (ELI3-2)
	gnl|UG|Lsa#S58684594	unknown protein
	gnl|UG|Lsa#S58684638	myb domain protein 17 (MYB17)
	gnl|UG|Lsa#S58684648	GDSL-like Lipase/Acylhydrolase superfamily protein
	gnl|UG|Lsa#S58684649	O-Glycosyl hydrolases family 17 protein
	gnl|UG|Lsa#S58684660	GDSL-like Lipase/Acylhydrolase superfamily protein
	gnl|UG|Lsa#S58684853	EXORDIUM like 3 (EXL3)
	gnl|UG|Lsa#S58684906	topoisomerase II (TOPII)
	gnl|UG|Lsa#S58684970	GDSL-like Lipase/Acylhydrolase superfamily protein
	gnl|UG|Lsa#S58684971	Remorin family protein
	gnl|UG|Lsa#S58684994	-
	gnl|UG|Lsa#S58685200	PGR5-like B (PGRL1B)
	gnl|UG|Lsa#S58685291	-
	gnl|UG|Lsa#S58685314	TPX2 (targeting protein for Xklp2) protein family
	gnl|UG|Lsa#S58685481	cytochrome P450, family 94, subfamily B, polypeptide 3 (CYP94B3)
	gnl|UG|Lsa#S58685503	Protein of unknown function (DUF1645)
	gnl|UG|Lsa#S58685535	-
	gnl|UG|Lsa#S58685551	expansin B1 (EXPB1)
	gnl|UG|Lsa#S58685584	-
	gnl|UG|Lsa#S58685601	Pectin lyase-like superfamily protein
	gnl|UG|Lsa#S58685603	-
	gnl|UG|Lsa#S58685606	Thioredoxin family protein
	gnl|UG|Lsa#S58685698	GATA transcription factor 4 (GATA4)
	gnl|UG|Lsa#S58685770	Pectin lyase-like superfamily protein
	gnl|UG|Lsa#S58685829	-
	gnl|UG|Lsa#S58685857	Sucrase/ferredoxin-like family protein
	gnl|UG|Lsa#S58685907	unknown protein
	gnl|UG|Lsa#S58685938	unknown protein
	gnl|UG|Lsa#S58685944	Uroporphyrinogen decarboxylase, HEME2
	gnl|UG|Lsa#S58686042	cytochrome c biogenesis protein family, CcdA
	gnl|UG|Lsa#S58686066	proline-rich protein 4 (PRP4)
	gnl|UG|Lsa#S58686128	Protein of unknown function, DUF642
	gnl|UG|Lsa#S58686144	Li-tolerant lipase 1 (LTL1)
	gnl|UG|Lsa#S58686270	GDSL-like Lipase/Acylhydrolase superfamily protein
	gnl|UG|Lsa#S58686282	fatty acid desaturase 7 (FAD7)
	gnl|UG|Lsa#S58686358	Polyketide cyclase/dehydrase and lipid transport superfamily protein
	gnl|UG|Lsa#S58686435	Papain family cysteine protease
	gnl|UG|Lsa#S58686437	PLATZ transcription factor family protein
	gnl|UG|Lsa#S58686450	-
	gnl|UG|Lsa#S58686464	protochlorophyllide oxidoreductase B (PORB)
	gnl|UG|Lsa#S58686478	TRICHOME BIREFRINGENCE-LIKE 38 (TBL38)
	gnl|UG|Lsa#S58686576	RNA-binding protein
	gnl|UG|Lsa#S58686632	Cytochrome C1 family
	gnl|UG|Lsa#S58686712	Subtilase family protein, STOMATAL DENSITY AND DISTRIBUTION (SDD1)
	gnl|UG|Lsa#S58686749	GroES-like zinc-binding alcohol dehydrogenase family protein
	gnl|UG|Lsa#S58686765	Chalcone and stilbene synthase family protein, TRANSPARENT TESTA 4 (TT4)
	gnl|UG|Lsa#S58686911	Uroporphyrinogen decarboxylase, HEME1
	gnl|UG|Lsa#S58686963	Nucleotide-sugar transporter family protein
	gnl|UG|Lsa#S58686996	Glycosyl hydrolase superfamily protein
	gnl|UG|Lsa#S58687009	nodulin MtN21 /EamA-like transporter family protein
	gnl|UG|Lsa#S58687130	Eukaryotic aspartyl protease family protein
	gnl|UG|Lsa#S58687245	cytochrome P450, family 71, subfamily A, polypeptide 26 (CYP71A26)
	gnl|UG|Lsa#S58687281	metacaspase 1 (AMC1)
	gnl|UG|Lsa#S58687340	S-adenosylmethionine synthetase 1 (SAM1)
	gnl|UG|Lsa#S58687343	unknown protein
	gnl|UG|Lsa#S58687360	O-acyltransferase (WSD1-like) family protein
	gnl|UG|Lsa#S58687363	-
	gnl|UG|Lsa#S58687368	Glucose-methanol-choline (GMC) oxidoreductase family protein
	gnl|UG|Lsa#S58687405	Subtilase family protein
	gnl|UG|Lsa#S58687433	-
	gnl|UG|Lsa#S58687434	Leucine-rich repeat (LRR) family protein
	gnl|UG|Lsa#S58687454	S-adenosyl-L-methionine-dependent methyltransferases superfamily protein
	gnl|UG|Lsa#S58687478	glycerol-3-phosphate acyltransferase 4 (GPAT4)
	gnl|UG|Lsa#S58687528	Eukaryotic aspartyl protease family protein
	gnl|UG|Lsa#S58687582	alanine:glyoxylate aminotransferase (AGT)
	gnl|UG|Lsa#S58687675	Glucose-6-phosphate/phosphate translocator-related, CAB UNDEREXPRESSED 1 (CUE1)
	gnl|UG|Lsa#S58687679	O-Glycosyl hydrolases family 17 protein
	gnl|UG|Lsa#S58687683	MATE efflux family protein
	gnl|UG|Lsa#S58687699	FASCICLIN-like arabinogalactan 1 (FLA1)
	gnl|UG|Lsa#S58687730	Afadin/alpha-actinin-binding protein
	gnl|UG|Lsa#S58687772	gamma vacuolar processing enzyme (GAMMA-VPE)
	gnl|UG|Lsa#S58687803	lysm domain GPI-anchored protein 1 precursor (LYM1)
	gnl|UG|Lsa#S58687850	-
	gnl|UG|Lsa#S58687857	tubulin alpha-5 (TUA5)
	gnl|UG|Lsa#S58687950	CBL-interacting protein kinase 7 (CIPK7)
	gnl|UG|Lsa#S58688003	Eukaryotic aspartyl protease family protein
	gnl|UG|Lsa#S58688047	winged-helix DNA-binding transcription factor family protein
	gnl|UG|Lsa#S58688050	Octicosapeptide/Phox/Bem1p family protein
	gnl|UG|Lsa#S58688074	NAD(P)-binding Rossmann-fold superfamily protein
	gnl|UG|Lsa#S58688112	O-Glycosyl hydrolases family 17 protein
	gnl|UG|Lsa#S58688181	Translation initiation factor 3 protein
	gnl|UG|Lsa#S58688213	Aldolase superfamily protein
	gnl|UG|Lsa#S58688264	Li-tolerant lipase 1 (LTL1)
	gnl|UG|Lsa#S58688292	Remorin family protein
	gnl|UG|Lsa#S58688311	TRICHOME BIREFRINGENCE-LIKE 34 (TBL34)
	gnl|UG|Lsa#S58688456	C2H2-like zinc finger protein
	gnl|UG|Lsa#S58688461	HXXXD-type acyl-transferase family protein
	gnl|UG|Lsa#S58688467	protein phosphatase 2CA (PP2CA)
	gnl|UG|Lsa#S58688492	alpha-L-fucosidase 1 (FUC1)
	gnl|UG|Lsa#S58688518	Chitinase family protein, POM-POM1 (POM1)
	gnl|UG|Lsa#S58688553	1,2-alpha-L-fucosidases, FUC95A
	gnl|UG|Lsa#S58688565	Pectin lyase-like superfamily protein
	gnl|UG|Lsa#S58688566	Protein kinase superfamily protein
	gnl|UG|Lsa#S58688609	Duplicated homeodomain-like superfamily protein, PETAL LOSS (PTL)
	gnl|UG|Lsa#S58688640	Leucine-rich repeat (LRR) family protein
	gnl|UG|Lsa#S58688666	subtilase 1.3 (SBT1.3)
	gnl|UG|Lsa#S58688686	glycosyl hydrolase 9C2 (GH9C2)
	gnl|UG|Lsa#S58688779	FUNCTIONS IN: molecular_function unknown
	gnl|UG|Lsa#S58688789	Peptidase family C54 protein
	gnl|UG|Lsa#S58688804	IQ-domain 18 (IQD18)
	gnl|UG|Lsa#S58688878	Pectin lyase-like superfamily protein
	gnl|UG|Lsa#S58688889	Actin-binding FH2 (formin homology 2) family protein
	gnl|UG|Lsa#S58688908	UDP-Glycosyltransferase superfamily protein, GT72B1
	gnl|UG|Lsa#S58688919	PATATIN-like protein 4 (PLP4)
	gnl|UG|Lsa#S58688927	IQ-domain 11 (IQD11)
	gnl|UG|Lsa#S58688953	Pathogenesis-related thaumatin superfamily protein
	gnl|UG|Lsa#S58688954	Galactosyl transferase GMA12/MNN10 family protein
	gnl|UG|Lsa#S58688967	receptor-like kinase (RLK)
	gnl|UG|Lsa#S58689004	SEC14 cytosolic factor family protein / phosphoglyceride transfer family protein
	gnl|UG|Lsa#S58689032	4-hydroxy-3-methylbut-2-enyl diphosphate reductase (HDR)
	gnl|UG|Lsa#S58689046	HXXXD-type acyl-transferase family protein, PERMEABLE LEAVES3 (PEL3)
	gnl|UG|Lsa#S58689062	nodulin MtN21 /EamA-like transporter family protein
	gnl|UG|Lsa#S58689080	ARM repeat superfamily protein
	gnl|UG|Lsa#S58689126	EXPRESSED IN: 23 plant structures
	gnl|UG|Lsa#S58689143	glycerol-3-phosphate acyltransferase 6 (GPAT6)
	gnl|UG|Lsa#S58689154	IQ-domain 3 (IQD3)
	gnl|UG|Lsa#S58689156	Pectin lyase-like superfamily protein
	gnl|UG|Lsa#S58689167	S-adenosyl-l-homocysteine (SAH) hydrolase 2 (SAHH2)
	gnl|UG|Lsa#S58689221	Tubulin/FtsZ family protein, FTSZ2-2
	gnl|UG|Lsa#S58689246	3-ketoacyl-CoA synthase 5 (KCS5)
	gnl|UG|Lsa#S58689266	tubulin alpha-2 chain (TUA2)
	gnl|UG|Lsa#S58689320	SEC14 cytosolic factor family protein / phosphoglyceride transfer family protein
	gnl|UG|Lsa#S58689348	Cyclin B1;4 (CYCB1;4)
	gnl|UG|Lsa#S58689494	Pectin lyase-like superfamily protein
	gnl|UG|Lsa#S58689506	beta-1,4-N-acetylglucosaminyltransferase family protein
	gnl|UG|Lsa#S58689518	glyoxal oxidase-related protein
	gnl|UG|Lsa#S58689670	FASCICLIN-like arabinogalactan protein 8 (FLA8)
	gnl|UG|Lsa#S58689678	NAD(P)-binding Rossmann-fold superfamily protein, AUD1
	gnl|UG|Lsa#S58689689	cytochrome P450, family 77, subfamily A, polypeptide 4 (CYP77A4)
	gnl|UG|Lsa#S58689709	Pectin lyase-like superfamily protein
	gnl|UG|Lsa#S58689715	fatty acid desaturase 7 (FAD7)
	gnl|UG|Lsa#S58689742	aldehyde dehydrogenase 3F1 (ALDH3F1)
	gnl|UG|Lsa#S58689784	UDP-glucosyl transferase 85A2 (UGT85A2)
	gnl|UG|Lsa#S58689798	HAL2-like (HL)
	gnl|UG|Lsa#S58689835	receptor-like kinase 1 (RKL1)
	gnl|UG|Lsa#S58689854	S-adenosyl-L-homocysteine hydrolase, MATERNAL EFFECT EMBRYO ARREST 58 (MEE58)
	gnl|UG|Lsa#S58689858	unknown protein
	gnl|UG|Lsa#S58689887	Plant protein of unknown function (DUF827)
	gnl|UG|Lsa#S58689901	Haloacid dehalogenase-like hydrolase (HAD) superfamily protein
	gnl|UG|Lsa#S58689939	cytochrome P450, family 71, subfamily A, polypeptide 20 (CYP71A20)
	gnl|UG|Lsa#S58689944	unknown protein
	gnl|UG|Lsa#S58689955	Remorin family protein
	gnl|UG|Lsa#S58689959	-
	gnl|UG|Lsa#S58689999	1-deoxy-D-xylulose 5-phosphate reductoisomerase (DXR)
	gnl|UG|Lsa#S58690012	SOS3-interacting protein 3 (SIP3)
	gnl|UG|Lsa#S58690042	Plant invertase/pectin methylesterase inhibitor superfamily
	gnl|UG|Lsa#S58690148	3-ketoacyl-acyl carrier protein synthase I (KAS I)
	gnl|UG|Lsa#S58690221	aldehyde dehydrogenase 2C4 (ALDH2C4)
	gnl|UG|Lsa#S58690273	FAD-binding Berberine family protein
	gnl|UG|Lsa#S58690282	-
	gnl|UG|Lsa#S58690285	monodehydroascorbate reductase 4 (MDAR4)
	gnl|UG|Lsa#S58690290	fatty acid reductase 4 (FAR4)
	gnl|UG|Lsa#S58690302	Protein of Unknown Function (DUF239)
	gnl|UG|Lsa#S58690321	chloroplast import apparatus 2 (CIA2)
	gnl|UG|Lsa#S58690337	glycosyl hydrolase 9B1 (GH9B1)
	gnl|UG|Lsa#S58690348	Pectinacetylesterase family protein
	gnl|UG|Lsa#S58690380	ammonium transporter 1;2 (AMT1;2)
	gnl|UG|Lsa#S58690413	UDP-glucosyl transferase 85A5 (UGT85A5)
	gnl|UG|Lsa#S58690416	glycosyl hydrolase 9B13 (GH9B13)
	gnl|UG|Lsa#S58690435	cytosolic NADP+-dependent isocitrate dehydrogenase (cICDH)
	gnl|UG|Lsa#S58690486	3-hydroxyacyl-CoA dehydrogenase family protein
	gnl|UG|Lsa#S58690520	Protein kinase protein with tetratricopeptide repeat domain
	gnl|UG|Lsa#S58690550	tubulin alpha-3 (TUA3)
	gnl|UG|Lsa#S58690564	Pectin lyase-like superfamily protein
	gnl|UG|Lsa#S58690599	beta-6 tubulin (TUB6)
	gnl|UG|Lsa#S58690605	Glycosyl hydrolase superfamily protein
	gnl|UG|Lsa#S58690616	serine carboxypeptidase-like 40 (scpl40)
	gnl|UG|Lsa#S58690630	Major facilitator superfamily protein
	gnl|UG|Lsa#S58690639	FASCICLIN-like arabinoogalactan 7 (FLA7)
	gnl|UG|Lsa#S58690658	O-Glycosyl hydrolases family 17 protein
	gnl|UG|Lsa#S58690694	3-ketoacyl-CoA synthase 5 (KCS5)
	gnl|UG|Lsa#S58690856	Pyridoxal phosphate (PLP)-dependent transferases superfamily protein
	gnl|UG|Lsa#S58690874	Pectin lyase-like superfamily protein
	gnl|UG|Lsa#S58690909	cytokinin oxidase 7 (CKX7)
	gnl|UG|Lsa#S58690915	CBL-interacting protein kinase 12 (CIPK12)
	gnl|UG|Lsa#S58690917	Domain of unknown function (DUF23)
	gnl|UG|Lsa#S58690975	B-S glucosidase 44 (BGLU44)
	gnl|UG|Lsa#S58690981	CONTAINS InterPro DOMAIN/s: Mediator complex subunit Med28 (InterPro:IPR021640)
	gnl|UG|Lsa#S58691023	tubulin beta 8 (TUB8)
	gnl|UG|Lsa#S58691091	Haloacid dehalogenase-like hydrolase (HAD) superfamily protein
	gnl|UG|Lsa#S58691150	pectin methylesterase 3 (PME3)
	gnl|UG|Lsa#S58691213	NADP-malic enzyme 1 (NADP-ME1)
	gnl|UG|Lsa#S58691243	alpha-amylase-like 2 (AMY2)
	gnl|UG|Lsa#S58691270	amino acid permease 2 (AAP2)
	gnl|UG|Lsa#S58691271	3-ketoacyl-CoA synthase 5 (KCS5)
	gnl|UG|Lsa#S58691309	RHO guanyl-nucleotide exchange factor 14 (ROPGEF14)
	gnl|UG|Lsa#S58691327	unknown protein
	gnl|UG|Lsa#S58691375	HXXXD-type acyl-transferase family protein, ECERIFERUM 2 (CER2)
	gnl|UG|Lsa#S58691378	unknown protein
	gnl|UG|Lsa#S58691390	HMG (high mobility group) box protein
	gnl|UG|Lsa#S58691455	Tetratricopeptide repeat (TPR)-like superfamily protein
	gnl|UG|Lsa#S58691463	NADP-malic enzyme 3 (NADP-ME3)
	gnl|UG|Lsa#S58691563	XB3 ortholog 1 in Arabidopsis thaliana (XBAT31)
	gnl|UG|Lsa#S58691601	polyol/monosaccharide transporter 5 (PMT5)
	gnl|UG|Lsa#S58691666	cytochrome P450, family 77, subfamily B, polypeptide 1 (CYP77B1)
	gnl|UG|Lsa#S58691684	cytochrome P450, family 76, subfamily C, polypeptide 4 (CYP76C4)
	gnl|UG|Lsa#S58691702	3-ketoacyl-CoA synthase 10 (KCS10)
	gnl|UG|Lsa#S58691716	Major facilitator superfamily protein
	gnl|UG|Lsa#S58691748	DHHC-type zinc finger family protein
	gnl|UG|Lsa#S58691778	ROP interactive partner 5 (RIP5)
	gnl|UG|Lsa#S58691807	glycosyl hydrolase 9B5 (GH9B5)
	gnl|UG|Lsa#S58691810	ACT domain repeat 1 (ACR1)
	gnl|UG|Lsa#S58691899	Plant invertase/pectin methylesterase inhibitor superfamily
	gnl|UG|Lsa#S58691903	Leucine-rich repeat protein kinase family protein
	gnl|UG|Lsa#S58691996	Major facilitator superfamily protein
	gnl|UG|Lsa#S58692044	carotenoid cleavage dioxygenase 1 (CCD1)
	gnl|UG|Lsa#S58692046	NHL domain-containing protein
	gnl|UG|Lsa#S58692064	Xanthine/uracil permease family protein
	gnl|UG|Lsa#S58692139	related to AP2.7 (RAP2.7)
	gnl|UG|Lsa#S58692176	serine hydroxymethyltransferase 2 (SHM2)
	gnl|UG|Lsa#S58692238	SKU5 similar 5 (sks5)
	gnl|UG|Lsa#S58692249	Plant invertase/pectin methylesterase inhibitor superfamily
	gnl|UG|Lsa#S58692292	Transmembrane amino acid transporter family protein
	gnl|UG|Lsa#S58692308	ABC-2 type transporter family protein
	gnl|UG|Lsa#S58692332	Phosphofructokinase family protein, maternal effect embryo arrest 51 (MEE51)
	gnl|UG|Lsa#S58692379	nitrate transporter 1.7 (NRT1.7)
	gnl|UG|Lsa#S58692463	Phototropic-responsive NPH3 family protein
	gnl|UG|Lsa#S58692480	O-Glycosyl hydrolases family 17 protein
	gnl|UG|Lsa#S58692517	Tetratricopeptide repeat (TPR)-like superfamily protein
	gnl|UG|Lsa#S58692534	SKU5 similar 4 (sks4)
	gnl|UG|Lsa#S58692551	alanine-2-oxoglutarate aminotransferase 2 (AOAT2)
	gnl|UG|Lsa#S58692592	GRAS family transcription factor, SCARECROW (SCR)
	gnl|UG|Lsa#S58692623	Major facilitator superfamily protein
	gnl|UG|Lsa#S58692668	Plant invertase/pectin methylesterase inhibitor superfamily
	gnl|UG|Lsa#S58692694	RPA70-kDa subunit B (RPA70B)
	gnl|UG|Lsa#S58692714	cell elongation protein / DWARF1 / DIMINUTO (DIM), DWARF 1 (DWF1)
	gnl|UG|Lsa#S58692720	polygalacturonase 1 (PG1)
	gnl|UG|Lsa#S58692766	chaperonin-60alpha (CPN60A)
	gnl|UG|Lsa#S58692772	unknown protein
	gnl|UG|Lsa#S58692794	Protein kinase superfamily protein
	gnl|UG|Lsa#S58692815	transposable element gene, gypsy-like retrotransposon family, has a 7.1e-99 P-value blast match to F1M23-4 reverse transcriptase (from Dan Voytas http://www.public.iastate.edu/~voytas) (Gypsy_Ty3-family)
	gnl|UG|Lsa#S58692827	Cupredoxin superfamily protein, SKU5
	gnl|UG|Lsa#S58692833	plastidic pyruvate kinase beta subunit 1 (PKP-BETA1)
	gnl|UG|Lsa#S58692841	-
	gnl|UG|Lsa#S58692894	Reticulon family protein
	gnl|UG|Lsa#S58692933	SKU5 similar 4 (sks4)
	gnl|UG|Lsa#S58692992	D-3-phosphoglycerate dehydrogenase
	gnl|UG|Lsa#S58693002	FASCICLIN-like arabinogalactan protein 17 precursor (FLA17)
	gnl|UG|Lsa#S58693021	ABC-2 type transporter family protein, ECERIFERUM 5 (CER5)
	gnl|UG|Lsa#S58693045	Ribosomal protein L7Ae/L30e/S12e/Gadd45 family protein
	gnl|UG|Lsa#S58693068	cytochrome P450, family 86, subfamily A, polypeptide 8 (CYP86A8)
	gnl|UG|Lsa#S58693077	ARM repeat superfamily protein
	gnl|UG|Lsa#S58693104	-
	gnl|UG|Lsa#S58693118	STT7 homolog STN7 (STN7)
	gnl|UG|Lsa#S58693136	NSP-interacting kinase 1 (NIK1)
	gnl|UG|Lsa#S58693144	disproportionating enzyme (DPE1)
	gnl|UG|Lsa#S58693211	rotamase FKBP 1 (ROF1)
	gnl|UG|Lsa#S58693218	Plant protein of unknown function (DUF946)
	gnl|UG|Lsa#S58693232	Phototropic-responsive NPH3 family protein
	gnl|UG|Lsa#S58693266	O-fucosyltransferase family protein
	gnl|UG|Lsa#S58693296	leucine-rich repeat/extensin 1 (LRX1)
	gnl|UG|Lsa#S58693302	Integrase-type DNA-binding superfamily protein, AINTEGUMENTA (ANT)
	gnl|UG|Lsa#S58693306	polygalacturonase 2 (PG2)
	gnl|UG|Lsa#S58693312	structural constituent of ribosome, RESISTANCE TO PSEUDOMONAS SYRINGAE 3 (RPS3)
	gnl|UG|Lsa#S58693381	Leucine-rich repeat protein kinase family protein
	gnl|UG|Lsa#S58693385	Leucine-rich repeat transmembrane protein kinase
	gnl|UG|Lsa#S58693392	Protein of unknown function (duplicated DUF1399)
	gnl|UG|Lsa#S58693393	Protein of unknown function, DUF642, INVOLVED IN: biological_process unknown
	gnl|UG|Lsa#S58693406	Phototropic-responsive NPH3 family protein
	gnl|UG|Lsa#S58693450	SEC14-like 12 (SFH12)
	gnl|UG|Lsa#S58693464	methylenetetrahydrofolate reductase 1 (MTHFR1)
	gnl|UG|Lsa#S58693477	Auxin-responsive GH3 family protein, JASMONATE RESISTANT 1 (JAR1)
	gnl|UG|Lsa#S58693481	Major facilitator superfamily protein
	gnl|UG|Lsa#S58693486	long-chain acyl-CoA synthetase 2 (LACS2)
	gnl|UG|Lsa#S58693487	high chlorophyll fluorescence phenotype 173 (HCF173)
	gnl|UG|Lsa#S58693518	receptor-like kinase 902 (RLK902)
	gnl|UG|Lsa#S58693566	Protein kinase superfamily protein
	gnl|UG|Lsa#S58693622	BEL1-like homeodomain 1 (BLH1)
	gnl|UG|Lsa#S58693653	leucine-rich repeat transmembrane protein kinase family protein
	gnl|UG|Lsa#S58693690	conserved peptide upstream open reading frame 32 (CPuORF32)
	gnl|UG|Lsa#S58693701	S-adenosyl-L-methionine-dependent methyltransferases superfamily protein
	gnl|UG|Lsa#S58693708	YELLOW STRIPE like 7 (YSL7)
	gnl|UG|Lsa#S58693714	Peroxisomal membrane 22 kDa (Mpv17/PMP22) family protein
	gnl|UG|Lsa#S58693734	Sec14p-like phosphatidylinositol transfer family protein
	gnl|UG|Lsa#S58693740	ECERIFERUM 5 (CER5)
	gnl|UG|Lsa#S58693750	Aldolase-type TIM barrel family protein
	gnl|UG|Lsa#S58693841	ATP binding microtubule motor family protein
	gnl|UG|Lsa#S58693843	Protein of unknown function (DUF630 and DUF632)
	gnl|UG|Lsa#S58693864	Leucine-rich repeat receptor-like protein kinase family protein
	gnl|UG|Lsa#S58693872	tetratricopetide-repeat thioredoxin-like 3 (TTL3)
	gnl|UG|Lsa#S58693948	NPK1-related protein kinase 3 (NP3)
	gnl|UG|Lsa#S58693951	nitrate reductase 1 (NIA1)
	gnl|UG|Lsa#S58693974	quinolinate synthase (QS)
	gnl|UG|Lsa#S58694084	Na+/H+ exchanger 1 (NHX1)
	gnl|UG|Lsa#S58694109	Glycosyl hydrolases family 32 protein, ATBETAFRUCT4
	gnl|UG|Lsa#S58694121	sulfate transporter 3;1 (SULTR3;1)
	gnl|UG|Lsa#S58694225	Cellulose-synthase-like C12 (CSLC12)
	gnl|UG|Lsa#S58694271	zeaxanthin epoxidase (ZEP), ABA DEFICIENT 1 (ABA1)
	gnl|UG|Lsa#S58694283	Sec14p-like phosphatidylinositol transfer family protein
	gnl|UG|Lsa#S58694300	Autophagy-related protein 13
	gnl|UG|Lsa#S58694325	Leucine-rich repeat protein kinase family protein
	gnl|UG|Lsa#S58694344	Cupredoxin superfamily protein, SKU5
	gnl|UG|Lsa#S58694364	Plant protein of unknown function (DUF936)
	gnl|UG|Lsa#S58694402	Cobalamin-independent synthase family protein, ATMS1
	gnl|UG|Lsa#S58694445	S-adenosyl-L-methionine-dependent methyltransferases superfamily protein
	gnl|UG|Lsa#S58694448	conserved peptide upstream open reading frame 44 (CPuORF44)
	gnl|UG|Lsa#S58694479	beta-galactosidase 5 (BGAL5)
	gnl|UG|Lsa#S58694498	Leucine-rich repeat protein kinase family protein
	gnl|UG|Lsa#S58694539	cationic amino acid transporter 2 (CAT2)
	gnl|UG|Lsa#S58694556	Leucine-rich repeat protein kinase family protein
	gnl|UG|Lsa#S58694559	Copper amine oxidase family protein
	gnl|UG|Lsa#S58694594	C2 calcium/lipid-binding plant phosphoribosyltransferase family protein
	gnl|UG|Lsa#S58694608	Minichromosome maintenance (MCM2/3/5) family protein, MINICHROMOSOME MAINTENANCE 5 (MCM5)
	gnl|UG|Lsa#S58694615	CONTAINS InterPro DOMAIN/s: Mediator complex subunit Med28 (InterPro:IPR021640)
	gnl|UG|Lsa#S58694655	nitrate reductase 1 (NIA1)
	gnl|UG|Lsa#S58694671	Minichromosome maintenance (MCM2/3/5) family protein, PROLIFERA (PRL)
	gnl|UG|Lsa#S58694672	cycloartenol synthase 1 (CAS1)
	gnl|UG|Lsa#S58694714	Ran BP2/NZF zinc finger-like superfamily protein
	gnl|UG|Lsa#S58694734	Pectin lyase-like superfamily protein
	gnl|UG|Lsa#S58694755	Plant calmodulin-binding protein-related
	gnl|UG|Lsa#S58694771	Zinc finger (C3HC4-type RING finger) family protein, VARIANT IN METHYLATION 1 (VIM1)
	gnl|UG|Lsa#S58694783	6-phosphogluconate dehydrogenase family protein, GPDHC1
	gnl|UG|Lsa#S58694787	Glycosyl hydrolase family protein
	gnl|UG|Lsa#S58694862	Protein of unknown function (DUF740)
	gnl|UG|Lsa#S58694931	Minichromosome maintenance (MCM2/3/5) family protein, MINICHROMOSOME MAINTENANCE 3 (MCM3)
	gnl|UG|Lsa#S58694944	subtilase 1.3 (SBT1.3)
	gnl|UG|Lsa#S58694955	Histidine kinase-, DNA gyrase B-, and HSP90-like ATPase family protein
	gnl|UG|Lsa#S58694990	tetratricopetide-repeat thioredoxin-like 1 (TTL1)
	gnl|UG|Lsa#S58695021	nucleotide repair protein, putative, ERCC1
	gnl|UG|Lsa#S58695058	Minichromosome maintenance (MCM2/3/5) family protein, MINICHROMOSOME MAINTENANCE 4 (MCM4)
	gnl|UG|Lsa#S58695088	Leucine-rich repeat protein kinase family protein
	gnl|UG|Lsa#S58695181	nitrate transporter 1.5 (NRT1.5)
	gnl|UG|Lsa#S58695184	minichromosome maintenance (MCM2/3/5) family protein, MINICHROMOSOME MAINTENANCE 6 (MCM6)
	gnl|UG|Lsa#S58695255	ADR1-like 2 (ADR1-L2)
	gnl|UG|Lsa#S58695268	PLC-like phosphodiesterase family protein, SHAVEN 3 (SHV3)
	gnl|UG|Lsa#S58695273	Zinc-finger domain of monoamine-oxidase A repressor R1 protein
	gnl|UG|Lsa#S58695274	4-hydroxy-3-methylbut-2-enyl diphosphate synthase (HDS)
	gnl|UG|Lsa#S58695301	sucrose synthase 6 (SUS6)
	gnl|UG|Lsa#S58695323	ribonucleotide reductase 1 (RNR1)
	gnl|UG|Lsa#S58695340	Cobalamin-independent synthase family protein, ATMS1
	gnl|UG|Lsa#S58695343	cryptochrome 1 (CRY1)
	gnl|UG|Lsa#S58695355	RNA-binding (RRM/RBD/RNP motifs) family protein
	gnl|UG|Lsa#S58695382	P-loop containing nucleoside triphosphate hydrolases superfamily protein
	gnl|UG|Lsa#S58695399	-
	gnl|UG|Lsa#S58695420	STRUBBELIG-receptor family 7 (SRF7)
	gnl|UG|Lsa#S58695428	Leucine-rich repeat protein kinase family protein
	gnl|UG|Lsa#S58695432	kinesin 2 (ATK2)
	gnl|UG|Lsa#S58695437	Walls Are Thin 1 (WAT1)
	gnl|UG|Lsa#S58695444	-
	gnl|UG|Lsa#S58695503	Transcription factor jumonji (jmj) family protein / zinc finger (C5HC2 type) family protein
	gnl|UG|Lsa#S58695525	sucrose synthase 6 (SUS6)
	gnl|UG|Lsa#S58695532	CONTAINS InterPro DOMAIN/s: Mediator complex subunit Med28 (InterPro:IPR021640)
	gnl|UG|Lsa#S58695568	beta-galactosidase 10 (BGAL10)
	gnl|UG|Lsa#S58695595	translocon at the outer envelope membrane of chloroplasts 75-III (TOC75-III)
	gnl|UG|Lsa#S58695600	S-locus lectin protein kinase family protein
	gnl|UG|Lsa#S58695659	beta-xylosidase 1 (BXL1)
	gnl|UG|Lsa#S58695674	Cellulose-synthase-like C5 (CSLC5)
	gnl|UG|Lsa#S58695726	ARM repeat superfamily protein, EMBRYO DEFECTIVE 2656 (EMB2656)
	gnl|UG|Lsa#S58695751	glycosyltransferase family protein 47
	gnl|UG|Lsa#S58695754	chromomethylase 3 (CMT3)
	gnl|UG|Lsa#S58695867	K+ uptake permease 10 (KUP10)
	gnl|UG|Lsa#S58695919	Subtilase family protein
	gnl|UG|Lsa#S58695957	beta-D-xylosidase 4 (XYL4)
	gnl|UG|Lsa#S58695981	minichromosome maintenance (MCM2/3/5) family protein, MINICHROMOSOME MAINTENANCE 2 (MCM2)
	gnl|UG|Lsa#S58695992	alpha-xylosidase 1 (XYL1)
	gnl|UG|Lsa#S58695995	beta-galactosidase 3 (BGAL3)
	gnl|UG|Lsa#S58696002	transducin family protein / WD-40 repeat family protein
	gnl|UG|Lsa#S58696010	Transcriptional factor B3 family protein / auxin-responsive factor AUX/IAA-related, MONOPTEROS (MP)
	gnl|UG|Lsa#S58696024	alpha-xylosidase 1 (XYL1)
	gnl|UG|Lsa#S58696029	beta galactosidase 1 (BGAL1)
	gnl|UG|Lsa#S58696039	P-loop nucleoside triphosphate hydrolases superfamily protein with CH (Calponin Homology) domain
	gnl|UG|Lsa#S58696041	Pectin lyase-like superfamily protein
	gnl|UG|Lsa#S58696054	Leucine-rich repeat protein kinase family protein
	gnl|UG|Lsa#S58696063	subtilisin-like serine protease 3 (SLP3)
	gnl|UG|Lsa#S58696077	Protein kinase superfamily protein
	gnl|UG|Lsa#S58696139	Leucine-rich receptor-like protein kinase family protein
	gnl|UG|Lsa#S58696156	Plant protein of unknown function (DUF827)
	gnl|UG|Lsa#S58696235	autoinhibited Ca(2+)-ATPase 9 (ACA9)
	gnl|UG|Lsa#S58696277	leucine-rich repeat transmembrane protein kinase family protein
	gnl|UG|Lsa#S58696309	Coatomer, beta subunit
	gnl|UG|Lsa#S58696326	H(+)-ATPase 11 (HA11)
	gnl|UG|Lsa#S58696330	Leucine-rich receptor-like protein kinase family protein
	gnl|UG|Lsa#S58696333	beta galactosidase 1 (BGAL1)
	gnl|UG|Lsa#S58696406	Leucine-rich receptor-like protein kinase family protein, BARELY ANY MERISTEM 3 (BAM3)
	gnl|UG|Lsa#S58696421	subtilisin-like serine protease 3 (SLP3)
	gnl|UG|Lsa#S58696427	P-loop containing nucleoside triphosphate hydrolases superfamily protein
	gnl|UG|Lsa#S58696473	pyruvate orthophosphate dikinase (PPDK)
	gnl|UG|Lsa#S58696474	topoisomerase II (TOPII)
	gnl|UG|Lsa#S58696484	RNA polymerase subunit alpha (RPOA)
	gnl|UG|Lsa#S58696493	Leucine-rich repeat protein kinase family protein
	gnl|UG|Lsa#S58696664	P-loop nucleoside triphosphate hydrolases superfamily protein with CH (Calponin Homology) domain
	gnl|UG|Lsa#S58696713	chromomethylase 2 (CMT2)
	gnl|UG|Lsa#S58696744	P-loop containing nucleoside triphosphate hydrolases superfamily protein
	gnl|UG|Lsa#S58696752	Kinesin motor family protein
	gnl|UG|Lsa#S58696821	Structural maintenance of chromosomes (SMC) family protein, ATSMC2
	gnl|UG|Lsa#S58696920	Leucine-rich receptor-like protein kinase family protein, ERECTA (ER)
	gnl|UG|Lsa#S58696952	structural maintenance of chromosome 3 (SMC3)
	gnl|UG|Lsa#S58696958	unknown protein
	gnl|UG|Lsa#S58697017	Transducin/WD40 repeat-like superfamily protein
	gnl|UG|Lsa#S58697079	P-loop containing nucleoside triphosphate hydrolases superfamily protein
	gnl|UG|Lsa#S58697172	xanthine dehydrogenase 1 (XDH1)
	gnl|UG|Lsa#S58697225	-
	gnl|UG|Lsa#S58697236	PLAC8 family protein
	gnl|UG|Lsa#S58697246	glucan synthase-like 1 (GSL1)
	gnl|UG|Lsa#S58697265	HhH-GPD base excision DNA repair family protein, DEMETER (DME)
	gnl|UG|Lsa#S58697317	DNA polymerase epsilon catalytic subunit, TILTED 1 (TIL1)
	gnl|UG|Lsa#S58697335	glucan synthase-like 12 (GSL12)
	gnl|UG|Lsa#S58697340	phragmoplast orienting kinesin 1 (POK1)
		- : unknown functional protein
