# Supplementary material for: Effect of differences in light source environment on transcriptome of leaf lettuce (Lactuca sativa L.) to optimize cultivation conditions
Source: PLoS One. 2022 Mar 29;17(3):e0265994. doi: 10.1371/journal.pone.0265994 (PMC8963549; doi:10.1371/journal.pone.0265994)
Supplement: S4 Table — (XLSX) [file pone.0265994.s009.xlsx]

## Sheet: S4T
	S4 Table. Summary of the gene expression analysis with real-time RT-PCR.
	Abbreviation	Gene name	Gene ID	Forward	Reverse	Product size	R2 *	Eff **	References
	REVOLTA	HD-ZIPIII protein/REVOLUTA	gnl|UG|Lsa#S58696167	CACACGAACGACCAATTCAC	GCAACAGGGTTTTGCGTATT	156	0.993	84.6	-
	WRKY75	WRKY transcription factor	gnl|UG|Lsa#S58669736	CTACACGCAATCGGATGATG	TTCTCGCCTTTTCTGACGTT	183	0.999	105	-
	PAL	phenylalanine ammonialyase	gnl|UG|Lsa#S18832770	GATTCTTGAACGCCGGAATA	AGAAAAGGGGTGACGTTGTG	181	0.998	106.1	-
	CHS	chalcone synthase	gnl|UG|Lsa#S58685102	TGAAATGTAAGCCCGACCTC	CGATGGTGCAGCAGCTATTA	150	0.994	101.9	-
	ACT7	actin gene family member	gnl|UG|Lsa#S58689487	GCAATTCAAGCCGTTCTTTC	GATCCAAACGGAGGATAGCA	136	0.999	104.3	Argyris et al. 2008
	*, R2 of calibration curve with dilution series.
	**, amplification efficiency.
